# Supplementary material for: Associations between prevalent unhealthy lifestyles and the gut microbiota: a comprehensive multi-database bibliometric analysis of pathogenic mechanisms and clinical trajectories
Source: Front Med (Lausanne). 2026 May 12;13:1834916. doi: 10.3389/fmed.2026.1834916 (PMC13201409; doi:10.3389/fmed.2026.1834916)
Supplement: Supplementary file 3 [file Table_1.xlsx]

## Sheet: Sheet1
Database	Search Focus	Search Strategy	Filters & Timespan
Web of Science (WoSCC)	Individual Analysis:Sleep Disorders	TS=("gut microbiota" OR "gut microbiome" OR "intestinal flora" OR "intestinal microbiota" OR "gastrointestinal microbiome" OR "gut microflora") AND TS=("sleep disorder*" OR "sleep disturbance*")	Document Type: Article, Review Timespan: 2001-01-01 to 2026-03-13
Web of Science (WoSCC)	Individual Analysis:Sedentary Behavior	TS=("gut microbiota" OR "gut microbiome" OR "intestinal flora" OR "intestinal microbiota" OR "gastrointestinal microbiome" OR "gut microflora") AND TS=("sedentary behavio*" OR "sedentary lifestyle" OR "sedentary time" OR "prolonged sitting" OR "sitting time")	Document Type: Article, Review Timespan: 2001-01-01 to 2026-03-13
Web of Science (WoSCC)	Individual Analysis:Smoking	TS=("gut microbiota" OR "gut microbiome" OR "intestinal flora" OR "intestinal microbiota" OR "gastrointestinal microbiome" OR "gut microflora") AND TS=("smoking" OR "tobacco" OR "cigarette")	Document Type: Article, Review Timespan: 2001-01-01 to 2026-03-13
Web of Science (WoSCC)	Individual Analysis:Alcohol Consumption	TS=("gut microbiota" OR "gut microbiome" OR "intestinal flora" OR "intestinal microbiota" OR "gastrointestinal microbiome" OR "gut microflora") AND TS=("alcohol" OR "drinking" OR "wine" OR "beer" OR "liquor")	Document Type: Article, Review Timespan: 2001-01-01 to 2026-03-13
Web of Science (WoSCC)	Individual Analysis:High Sugar Diet	TS=("gut microbiota" OR "gut microbiome" OR "intestinal flora" OR "intestinal microbiota" OR "gastrointestinal microbiome" OR "gut microflora") AND TS=("high sugar diet*" OR "high-sugar diet*" OR "high sucrose diet*" OR "high fructose diet*" OR "sugar-rich diet*" OR "high sugar intake")	Document Type: Article, Review Timespan: 2001-01-01 to 2026-03-13
Data Processing (R Software)	Overall Analysis:Combined Bibliometric Dataset	The 5 individual WoS export files were merged, and duplicates were removed using R software to form the final bibliometric dataset.	N/A
PubMed	Clinical Evidence: Sleep Disorders	("gut microbiota"[tiab] OR "gut microbiome"[tiab] OR "intestinal flora"[tiab] OR "intestinal microbiota"[tiab] OR "gastrointestinal microbiome"[tiab] OR "gut microflora"[tiab]) AND ("sleep disorder*"[tiab] OR "sleep disturbance*"[tiab])	Article Type: Clinical Study, Clinical Trial (including Phase I-IV), Randomized Controlled Trial, Controlled Clinical Trial, Pragmatic Clinical Trial, Adaptive Clinical Trial, Equivalence Trial, Multicenter Study, Observational Study, Comparative Study, Evaluation Study, Validation Study, Twin Study Timespan: 2001-01-01 to 2026-03-13
PubMed	Clinical Evidence: Sedentary Behavior	("gut microbiota"[tiab] OR "gut microbiome"[tiab] OR "intestinal flora"[tiab] OR "intestinal microbiota"[tiab] OR "gastrointestinal microbiome"[tiab] OR "gut microflora"[tiab]) AND ("sedentary behavio*"[tiab] OR "sedentary lifestyle"[tiab] OR "sedentary time"[tiab] OR "prolonged sitting"[tiab] OR "sitting time"[tiab])	Article Type: Clinical Study, Clinical Trial (including Phase I-IV), Randomized Controlled Trial, Controlled Clinical Trial, Pragmatic Clinical Trial, Adaptive Clinical Trial, Equivalence Trial, Multicenter Study, Observational Study, Comparative Study, Evaluation Study, Validation Study, Twin Study Timespan: 2001-01-01 to 2026-03-13
PubMed	Clinical Evidence: Smoking	("gut microbiota"[tiab] OR "gut microbiome"[tiab] OR "intestinal flora"[tiab] OR "intestinal microbiota"[tiab] OR "gastrointestinal microbiome"[tiab] OR "gut microflora"[tiab]) AND ("smoking"[tiab] OR "tobacco"[tiab] OR "cigarette*"[tiab])	Article Type: Clinical Study, Clinical Trial (including Phase I-IV), Randomized Controlled Trial, Controlled Clinical Trial, Pragmatic Clinical Trial, Adaptive Clinical Trial, Equivalence Trial, Multicenter Study, Observational Study, Comparative Study, Evaluation Study, Validation Study, Twin Study Timespan: 2001-01-01 to 2026-03-13
PubMed	Clinical Evidence: Alcohol Consumption	("gut microbiota"[tiab] OR "gut microbiome"[tiab] OR "intestinal flora"[tiab] OR "intestinal microbiota"[tiab] OR "gastrointestinal microbiome"[tiab] OR "gut microflora"[tiab]) AND ("alcohol"[tiab] OR "drinking"[tiab] OR "wine"[tiab] OR "beer"[tiab] OR "liquor"[tiab])	Article Type: Clinical Study, Clinical Trial (including Phase I-IV), Randomized Controlled Trial, Controlled Clinical Trial, Pragmatic Clinical Trial, Adaptive Clinical Trial, Equivalence Trial, Multicenter Study, Observational Study, Comparative Study, Evaluation Study, Validation Study, Twin Study Timespan: 2001-01-01 to 2026-03-13
PubMed	Clinical Evidence: High-Sugar Diet	("gut microbiota"[tiab] OR "gut microbiome"[tiab] OR "intestinal flora"[tiab] OR "intestinal microbiota"[tiab] OR "gastrointestinal microbiome"[tiab] OR "gut microflora"[tiab]) AND ("high sugar diet*"[tiab] OR "high-sugar diet*"[tiab] OR "high sucrose diet*"[tiab] OR "high fructose diet*"[tiab] OR "sugar-rich diet*"[tiab] OR "high sugar intake"[tiab])	Article Type: Clinical Study, Clinical Trial (including Phase I-IV), Randomized Controlled Trial, Controlled Clinical Trial, Pragmatic Clinical Trial, Adaptive Clinical Trial, Equivalence Trial, Multicenter Study, Observational Study, Comparative Study, Evaluation Study, Validation Study, Twin Study Timespan: 2001-01-01 to 2026-03-13
Data Processing (R Software)	Clinical Evidence: Combined Clinical Dataset	The 5 individual PubMed export files representing the distinct lifestyle behaviors were merged into a single dataset. Rigorous deduplication was subsequently executed based on Digital Object Identifiers (DOIs) using R software. This step strictly prevented the double-counting of clinical studies evaluating multiple lifestyle exposures simultaneously, yielding the final clinical translation datase…	N/A
